# Supplementary material for: Scalable Jet-O-Mized Eggshell Membrane Processing for Bioactives Promoting Gut Health
Source: Molecules. 2026 Apr 7;31(7):1217. doi: 10.3390/molecules31071217 (PMC13074765; doi:10.3390/molecules31071217)
Supplement: Supplementary file 1 [file molecules-31-01217-s001.zip]

Archive with 1 entries (1 files):
- molecules-4167731-supplementary.pdf
